# Supplementary material for: Interspecific two-dimensional visual discrimination of faces in horses (Equus caballus)
Source: PLoS One. 2021 Feb 19;16(2):e0247310. doi: 10.1371/journal.pone.0247310 (PMC7894942; doi:10.1371/journal.pone.0247310)
Supplement: S1 Data — (XLSX) [file pone.0247310.s006.xlsx]

## Sheet: DISCR T
		Tested horses								Tested horses
		Number of positive outcomes								Time of positive outcomes
Session	Trial	H1	H2	H3	H4	H5	H6	H7	H8	H1	H2	H3	H4	H5	H6	H7	H8
1	1	1	1	0	0	1	0	0	0	8.29	6.45	5.87	6.67	4.38	4.76	6.08	4.21
1	2	0	1	1	1	1	1	1	1	7.64	7.23	5.12	8.68	5.19	4.51	6.61	4.02
1	3	1	1	0	0	0	0	0	0	8.21	7.34	7.11	5.31	4.76	4.43	5.29	5.61
1	4	1	1	0	0	1	1	0	0	7.34	6.39	6.84	6.98	6.03	5.01	6.34	4.78
1	5	0	0	1	0	1	1	1	1	7.51	6.97	5.44	6.19	5.38	4.4	5.47	3.97
1	6	0	0	1	1	1	1	1	1	8.13	5.12	6.89	5.64	4.98	4.32	6.43	4.67
1	7	1	1	0	1	0	1	1	0	8.02	7.04	7.5	6.02	4.37	5.12	6.19	4
1	8	0	0	0	1	0	0	0	1	9.03	6.77	6.02	6.63	4.22	5.26	5.13	3.78
1	9	1	0	1	0	1	0	0	0	7.55	7.21	6.91	5.06	6.37	4.32	5.46	4.12
1	10	1	1	1	1	0	0	1	1	8.22	5.85	6.55	5.21	4.59	4.09	6.38	4.39
2	1	0	1	0	0	0	1	1	1	8.09	6.78	5.29	5.65	4.75	4.87	5.36	4.88
2	2	0	0	0	1	0	1	1	1	8.56	6.73	7.39	6.63	5.29	5.42	6.17	3.91
2	3	0	0	0	1	0	1	0	0	8.78	6.92	6.83	7.23	5.38	4.11	6.22	4.55
2	4	1	0	0	0	1	0	1	0	12.87	7.37	5.43	5.51	5.12	4.54	5.97	5.05
2	5	0	1	0	1	0	1	0	1	8.61	7.06	6.45	5.75	4.48	5.46	6.65	4.39
2	6	1	1	0	1	0	1	0	1	7.13	6.43	4.23	6.24	4.76	4.89	5.74	4.77
2	7	0	0	0	0	1	1	1	1	7.77	7.69	9.02	5.96	5.14	5.51	5.92	4.07
2	8	1	1	1	1	1	1	1	1	8.65	7.13	5.32	8.39	4.87	5.02	6.37	4.23
2	9	0	0	0	1	1	1	1	0	7.92	6.46	6.39	6.23	4.68	6.02	5.06	3.98
2	10	0	1	0	1	0	1	0	0	8.48	5.98	5.34	7.59	5.92	4.45	7.24	4.67
3	1	0	0	0	1	0	1	1	1	8.34	5.34	6.29	5.76	4.47	4.29	6.12	4.66
3	2	1	1	1	0	1	0	1	0	8.58	6.87	7.84	5.29	5.12	5.35	5.24	4.02
3	3	0	1	0	1	1	0	1	1	9.77	6.22	5.13	7.34	4.09	5.03	6.11	5.37
3	4	0	1	1	1	1	1	0	1	7.98	8.37	7.34	6.32	4.89	5.53	6.16	3.88
3	5	0	1	1	1	1	1	1	1	13.71	7.85	5.46	6.43	5.16	4.75	6.17	4.56
3	6	0	1	0	0	0	0	0	1	9.02	5.28	5.92	7.65	5.77	4.26	4.91	4.93
3	7	0	0	1	1	1	0	0	0	8.64	6.32	9.12	4.87	4.29	5.02	5.29	4.71
3	8	1	0	0	1	1	1	1	1	10.35	6.76	7.11	5.37	4.34	5.32	7.12	3.99
3	9	0	1	0	1	0	0	0	0	8.66	5.21	6.55	5.2	4.99	4.38	6.33	5.08
3	10	0	1	0	1	0	0	1	0	8.23	7.24	6.22	5.67	4.23	4.34	6.7	4.71
4	1	1	1	1	1	1	1	1	1	8.46	8.32	5.02	4.89	5.67	5.29	6.13	4.78
4	2	0	0	0	1	1	1	1	1	9.12	7.23	6.39	6.76	4.18	4.86	6.01	4.12
4	3	1	1	1	1	1	0	0	0	9.67	7.11	5.21	5.28	4.88	5.13	6.55	4.66
4	4	0	1	0	1	0	1	1	1	8.56	6.36	5.88	5.87	8.34	4.35	5.88	4.78
4	5	0	0	0	1	0	1	1	1	9.73	6.12	7.26	6.23	4.76	4.41	6.5	3.9
4	6	1	0	1	1	1	0	0	1	8.69	5.78	6.35	6.96	5.11	3.92	5.77	5.03
4	7	0	0	1	1	1	1	1	1	6.99	6.9	5.65	7.27	5.27	5.12	6.26	3.77
4	8	1	1	1	1	1	1	1	0	9.2	5.99	7.15	6.34	5.66	4.91	6.11	5.62
4	9	1	0	1	0	1	1	1	1	9.54	6.76	6.54	7.13	5.12	4.51	5.24	4.63
4	10	0	1	1	1	0	1	1	0	8.78	6.21	6.43	7.76	4.39	5.23	6.18	5.38
5	1	0	1	1	0	1	1	1	1	8.76	6.23	6.22	5.65	4.88	5.09	6.91	5.12
5	2	1	1	1	1	1	1	1	0	9.62	8.01	6.46	5.98	4.55	4.39	6.29	3.88
5	3	1	0	1	1	1	1	1	1	8.66	6.55	7.32	5.45	5.68	5.11	7.12	4.92
5	4	1	0	0	1	0	0	1	1	8.54	6.72	5.99	6.49	5.77	3.88	6.93	4.08
5	5	0	1	0	1	1	1	1	1	8.34	6.5	5.04	5.22	4.24	4.26	6.6	4.06
5	6	0	1	1	1	1	1	0	1	9.11	6.62	7.33	6.47	4.39	4.36	5.62	4.74
5	7	1	1	1	1	0	1	1	0	8.35	7.02	6.88	5.94	5.12	4.67	7.02	4.96
5	8	1	0	1	1	1	1	1	1	8.67	8.01	5.43	5.77	5.33	6.15	7.01	5.78
5	9	1	0	1	1	1	1	1	1	8.43	7.24	7.21	6.47	4.27	4.57	6.24	4.21
5	10	0	1	0	0	1	1	1	1	8.45	6.18	6.54	6.32	6.3	5.43	5.76	4.88
6	1	1	1	1		0			1	13.02	6.91	5.32		5.86			3.94
6	2	1	0	1		1			1	9.45	6.29	8.71		4.75			4.12
6	3	1	0	1		1			1	8.65	7.12	5.67		5.3			5.23
6	4	0	1	1		1			0	8.29	6.93	6.36		5.77			4.78
6	5	0	0	1		1			1	9.65	6.6	6.57		4.54			4.09
6	6	1	0	1		0			1	7.98	7.65	6.32		5.49			4.78
6	7	1	1	0		1			1	8.36	7.29	6.54		6.15			4.07
6	8	0	1	0		1			0	8.45	6.14	7.42		5.08			4.76
6	9	1	1	1		1			1	9.28	5.77	6.19		5.26			4.78
6	10	1	1	0		1			1	9.42	7.76	8.66		4.36			4.88
7	1	0	1	0						9.03	7.32	5.87
7	2	0	1	1						9.67	8.01	5.77
7	3	1	1	1						8.49	5.67	5.09
7	4	1	1	1						9.29	6.36	4.98
7	5	1	0	0						9.08	6.67	7.01
7	6	0	0	1						9.65	7.32	5.76
7	7	0	1	0						8.37	6.64	8.36
7	8	1	1	0						8.39	7.02	5.45
7	9	1	0	1						9.54	7.19	9.08
7	10	0	1	1						7.8	6.66	6.42
8	1	0	1	1						9.67	7.03	6.29
8	2	1	0	1						8.38	6.56	7.84
8	3	1	1	0						9.11	7.45	5.53
8	4	1	1	0						8.98	7.28	5.34
8	5	1	1	1						9.29	6.98	5.76
8	6	0	1	1						9.64	6.38	5.92
8	7	0	0	1						13.02	7.38	6.12
8	8	0	1	0						9.33	6.67	5.11
8	9	1	1	1						9.76	6.32	5.58
8	10	1	1	0						9.21	9.04	6.22
9	1	1	1	1						9.65	5.98	5.87
9	2	0	1	1						9.53	7.65	5.12
9	3	1	1	0						8.28	7.36	6.11
9	4	0	0	1						8.21	7.54	6.54
9	5	0	1	1						8.65	6.92	6.44
9	6	0	1	1						9.24	6.49	5.87
9	7	1	1	0						9.66	7.12	6.5
9	8	1	0	1						8.39	5.98	5.02
9	9	1	1	1						8.23	6.67	6.91
9	10	1	1	1						8.59	6.43	9.54
10	1	0		1						8.47		6.29
10	2	0		1						9.32		5.39
10	3	0		1						9.76		6.43
10	4	1		0						9.12		6.47
10	5	1		1						8.78		6.65
10	6	1		1						8.54		5.63
10	7	1		1						8.34		9.12
10	8	1		1						9.2		6.92
10	9	1		0						9.52		5.31
10	10	1		1						9.67		6.34
11	1	1		1						8.65		6.59
11	2	1		1						9.43		6.84
11	3	1		1						9.22		5.13
11	4	1		1						8.48		5.34
11	5	1		0						8.29		6.46
11	6	0		0						8.45		5.92
11	7	1		1						8.74		5.52
11	8	1		1						9.21		5.17
11	9	1		1						9.89		6.54
11	10	0		1						9.11		5.21
12	1	1								7.99
12	2	1								6.23
12	3	1								8.76
12	4	1								9.56
12	5	0								9.22
12	6	1								9.17
12	7	1								9.9
12	8	1								7.39
12	9	1								10.55
12	10	1								8.65

## Sheet: EXP 1 T
				Tested horses								Tested horses
				Number of positive outcomes								Time of positive outcomes
Session	Trial	Horse picture	Other picture	H1	H2	H3	H4	H5	H6	H7	H8	H1	H2	H3	H4	H5	H6	H7	H8
1	1	1	11	1	1	1	1	1	1	1	1	8.43	6.32	6.34	6.63	4.21	4.78	6.32	4.02
1	2	1	11	1	0	1	0	0	1	1	1	8.09	6.5	5.21	7.23	4.56	4.96	7.03	4.01
1	3	1	11	1	0	1	0	1	0	1	1	8.34	6.62	6.91	6.67	4.82	5.27	6.47	3.9
1	4	1	11	0	1	1	1	0	0	1	0	9.25	7.12	5.27	8.68	4.79	5.71	5.29	3.87
1	5	1	11	1	0	1	0	1	1	0	0	8.03	7.29	6.72	7.19	5.03	4.79	5.32	4.78
1	6	1	11	0	1	1	1	1	1	1	0	12.44	7.02	7.14	6.64	4.67	4.87	3.9	3.9
1	7	1	11	0	1	1	1	1	1	1	0	8.56	6.01	7.21	7.14	4.1	4.8	5.34	4.23
1	8	1	11	0	1	1	0	1	0	1	0	8.43	7.02	6.39	7.21	5.12	5.9	4.92	4.19
1	9	1	11	0	0	1	1	1	0	1	1	8.39	7.19	7.43	5.39	4.65	4.04	4.35	4.32
1	10	1	11	0	0	1	1	0	1	0	1	9.05	8.66	6.44	7.43	4.97	4.79	5.22	3.99
2	1	1	11	0	0	1	1	1	1	1	0	8.29	7.23	7.48	5.65	4.78	4.9	5.11	3.87
2	2	1	11	0	1	1	1	0	0	1	0	7.64	7.11	6.28	5.76	4.1	4.32	4.69	3.7
2	3	1	11	0	1	1	1	1	1	1	0	8.76	6.34	7.93	5.29	4.98	5.06	5.32	4.05
2	4	1	11	0	0	0	1	0	1	1	0	9.17	6.91	6.47	4.89	3.9	5.9	5.37	4.97
2	5	1	11	0	0	0	1	1	1	1	1	9.09	6.27	6.37	6.76	4.18	4.04	5.29	4.85
2	6	1	11	1	0	1	1	1	0	1	0	7.46	7.12	7.39	6.28	5.03	5.23	4.78	3.81
2	7	1	11	1	0	1	1	1	1	1	1	12.9	6.93	7.5	6.87	4.79	5.39	5.23	4.12
2	8	1	11	0	0	0	0	1	1	1	0	7.34	5.68	7.83	8.39	4.1	5.84	5.79	4.78
2	9	1	11	0	1	1	1	1	1	1	1	9.02	6.36	6.93	6.23	4.67	4.07	4.02	4.77
2	10	1	11	1	0	1	1	1	1	1	0	5.39	6.48	6.62	5.59	5.12	5.4	5.78	4.39
3	1	1	11	0	0	0	1	1	1		1	8.98	6.5	6.39	7.34	5.3	6.01		4.23
3	2	1	11	0	0	0	1	1	1		1	8.3	6.65	7.84	6.32	4.91	5.32		4.68
3	3	1	11	1	1	1	1	1	0		0	8.55	6.36	5.1	7.02	5.39	4.77		4.15
3	4	1	11	1	0	0	1	1	1		1	9.03	7.67	6.93	6.63	4.9	4.36		4.76
3	5	1	11	1	1	0	1	1	1		0	9.46	7.6	6.29	5.06	4.28	4.77		4.1
3	6	1	11	0	0	1	0	0	0		1	9.08	7.65	5.9	4.21	4.77	4.67		4.39
3	7	1	11	0	1	0	0	1	1		1	9.24	6.36	6.29	5.31	4.9	4.13		4.77
3	8	1	11	1	0	1	0	0	1		1	9.78	8.67	6.32	6.98	4.33	4.27		3.96
3	9	1	11	0	1	1	0	1	0		0	9.08	7.32	6.87	7.43	4.89	5		3.81
3	10	1	11	0	0	1	1	1	0		1	9.35	5.64	7.9	6.65	4.54	4.76		3.27
4	1	1	11	1	1	1	0		1		1	8.76	8.38	5.9	6.34		4.45		4.73
4	2	1	11	1	0	1	0		1		1	10.73	6.67	7.36	7.13		4.92		4.12
4	3	1	11	1	1	1	1		0		1	8.01	6.32	5.89	7.76		5.09		4.19
4	4	1	11	0	1	0	0		1		1	9.35	9.04	7.93	7.19		4.27		4.87
4	5	1	11	0	1	1	1		1		1	8.47	6.5	6.29	5.23		4.12		4.3
4	6	1	11	1	1	1	0		0		1	9.25	6.65	6.85	6.96		4.39		4.75
4	7	1	11	1	1	1	1		1		1	7.44	5.98	5.91	7.87		4.76		3.89
4	8	1	11	1	1	1	1		1		1	8.32	7.51	6.83	5.37		4.28		3.56
4	9	1	11	0	1	1	1		1		0	8.29	8.09	5.9	7.2		4.77		4.1
4	10	1	11	1	1	1	0		1		1	8.37	7.9	6.2	6.67		4.9		3.78
5	1	1	11	1	1	1	0		1		1	8.21	6.9	5.98	5.65		5.03		4.26
5	2	1	11	0	1	0	1		1		1	7.34	5.99	6.32	5.98		4.76		4.32
5	3	1	11	1	1	1	0		1		1	7.51	6.76	5.96	5.45		4.59		4.54
5	4	1	11	0	1	1	0		0		0	8.09	6.21	6.95	5.49		5.27		3.76
5	5	1	11	1	1	1	1		1		1	8.56	6.98	6.38	5.22		4.98		4.78
5	6	1	11	1	1	1	0		1		1	8.78	6.38	6.1	7.47		4.33		4.76
5	7	1	11	1	1	1	1		0		1	8.13	7.03	7.4	7.27		5.76		4.29
5	8	1	11	0	1	1	1		1		1	8.35	6.56	6.83	8.23		4.98		4.32
5	9	1	11	1	1	0	0		1		1	9.46	6.47	7.44	6.88		5.32		4.76
5	10	1	11	1	1	1	0		1		1	8.02	7.78	7.02	7.92		5.34		3.91
6	1	1	11	0			1					8.54			5.34
6	2	1	11	1			1					8.34			5.94
6	3	1	11	0			0					9.62			6.77
6	4	1	11	0			0					8.66			6.47
6	5	1	11	1			0					8.35			6.32
6	6	1	11	0			1					9.46			7.12
6	7	1	11	0			1					8.02			7.03
6	8	1	11	0			1					9.03			7.37
6	9	1	11	1			1					7.55			6.45
6	10	1	11	1			0					8.22			6.44
7	1	1	11	0			1					8.98			5.21
7	2	1	11	1			1					9.03			6.91
7	3	1	11	0			1					7.9			5.27
7	4	1	11	1			1					7.98			6.72
7	5	1	11	0			0					9.11			5.37
7	6	1	11	1			1					8.09			7.39
7	7	1	11	1			0					8.66			6.5
7	8	1	11	1			1					8.35			7.83
7	9	1	11	0			0					9.46			6.93
7	10	1	11	1			0					9.03			6.62
8	1	1	11	1			1					8.34			5.9
8	2	1	11	1			1					8.58			6.85
8	3	1	11	1			1					9.77			5.91
8	4	1	11	0			1					8.56			6.73
8	5	1	11	1			1					9.73			5.9
8	6	1	11	1			1					8.69			5.9
8	7	1	11	1			1					6.99			6.39
8	8	1	11	1			1					9.2			6.32
8	9	1	11	1			1					9.54			6.67
8	10	1	11	0			1					8.78			7.9
9	1	1	11	1			1					8.76			6.2
9	2	1	11	1			0					9.62			5.89
9	3	1	11	1			1					8.66			7.93
9	4	1	11	0			1					8.35			6.29
9	5	1	11	1			1					9.46			7.29
9	6	1	11	1			1					8.66			7.48
9	7	1	11	1			1					8.23			6.28
9	8	1	11	0			1					8.56			6.9
9	9	1	11	1			1					8.78			6.47
9	10	1	11	1			0					8.13			7.5

## Sheet: EXP 1 GEN
				Tested horses								Tested horses
				Number of positive outcomes								Time of positive outcomes
Session	Trial	Horse picture	Other picture	H1	H2	H3	H4	H5	H6	H7	H8	H1	H2	H3	H4	H5	H6	H7	H8
1	1	5	20	1	0	1	0	1	0	1	1	7.54	6.42	6.45	7.16	4.82	5.22	6.57	4.58
1	2	9	14	0	1	0	0	1	0	1	1	7.98	6.5	5.54	7.22	3.87	5.15	5.91	5.02
1	3	6	11	1	0	1	1	1	1	1	1	8.3	7.61	6.21	5.27	5.03	6.53	5.59	4.23
1	4	1	13	0	1	0	1	1	1	1	1	8.28	8.01	6.51	4.91	5.03	6.32	6.15	4.76
1	5	3	19	1	1	0	1	1	0	1	1	8.16	6.22	5	6.22	3.79	4.84	6.74	3.97
1	6	7	18	0	1	0	0	1	1	1	1	8	8.05	5.97	6.95	4.67	5.08	5.19	4.85
1	7	4	17	0	0	1	1	0	1	0	1	7.58	7.21	5.87	5.34	4.3	5.09	6.31	4.12
1	8	8	16	1	0	1	1	1	1	1	1	7.92	8.11	9.64	7.1	5.12	4.13	5.9	4.38
1	9	10	12	1	0	1	1	1	0	0	1	9.03	6.52	6.9	5.97	4.55	5.32	6.33	4.77
1	10	2	15	0	1	0	1	1	0	1	1	8.33	6.06	6.24	6.66	4.97	4.75	5.97	4.59
2	1	7	11	0	0	1	0	1	0	1	1	9.09	7.32	6.32	6.19	4.21	4.13	6.12	4.78
2	2	8	15	0	0	1	0	1	1	1	1	11.85	7.12	5.96	5.64	4.56	4.35	5.34	4.19
2	3	2	19	1	1	1	0	1	1	1	1	9.6	7.18	6.29	6.12	4.87	5.26	6.11	4.66
2	4	9	13	1	1	0	1	1	1	0	1	8.44	6.44	6.85	6.62	4.9	4.46	6.16	3.98
2	5	6	20	1	1	1	1	0	1	1	1	8.87	6.67	6.1	5.08	4.32	4.11	5.29	3.81
2	6	1	14	0	1	1	0	1	1	1	1	7.33	7.32	5.9	5.11	5.21	3.72	7.42	3.7
2	7	10	18	0	1	1	0	0	1	0	1	8.78	8.11	5.91	5.28	5.36	4.41	6.33	4.05
2	8	3	16	0	0	0	1	1	1	1	1	7.92	6.67	6.83	6.55	5.1	5.23	6.8	4.97
2	9	5	12	1	1	1	0	1	1	1	1	9.25	5.56	5.9	8.78	4.17	4.67	5.17	3.81
2	10	4	17	1	1	1	1	1	0	1	1	8.28	6.16	6.2	6.94	5.42	6.15	5.92	3.27
3	1	2	11	1	1	1	0		1			9.21	6.56	5.98	5.32		5.29
3	2	8	16	1	1	1	0		1			9.67	6.38	6.95	5.18		3.86
3	3	7	19	1	0	1	1		1			8.13	7.38	6.38	7.56		5.12
3	4	4	18	0	1	1	1		1			6.89	6.67	5.9	6.71		5.21
3	5	1	20	1	1	1	0		1			7.56	6.45	5.91	4.29		4.51
3	6	3	12	0	1	0	1		1			9.22	7.28	6.83	6.22		5.23
3	7	6	13	0	1	0	1		1			8.52	7.19	5.9	6.23		5.57
3	8	9	17	1	0	1	1		1			9.54	9.42	7.36	4.96		6.15
3	9	5	15	1	1	1	0		1			8.98	6.32	5.89	7.44		4.57
3	10	10	14	0	1	1	0		0			8.64	9.04	7.93	5.61		5.23
4	1	4	20	0	1		1					8.56	6.92		6.92
4	2	5	14	0	1		1					9.22	6.49		5.15
4	3	7	15	1	0		0					8.44	7.38		8.63
4	4	3	17	1	0		0					8.46	6.77		6.24
4	5	1	13	1	1		1					9.68	6.98		8.59
4	6	2	12	1	1		1					8.65	6.18		6.96
4	7	9	11	1	1		1					8.73	8.47		5.15
4	8	10	16	1	1		0					7.44	9.79		5.35
4	9	6	18	1	1		1					9.27	7.88		7.02
4	10	8	19	1	1		0					8.35	7.39		8.04
5	1	2	16	0			1					9.02			7.27
5	2	4	17	1			1					9.45			8.13
5	3	3	15	1			1					8.66			6.88
5	4	8	14	0			1					8.54			7.92
5	5	1	19	1			1					7.84			5.22
5	6	9	12	1			1					8.63			7.37
5	7	5	18	1			1					8.74			7.12
5	8	10	13	1			1					7.44			7.37
5	9	7	20	1			1					10.02			6.9
5	10	6	11	1			0					9.42			8.43
6	1	5	15				1								7.12
6	2	6	14				1								7.03
6	3	2	13				1								7.37
6	4	1	11				0								6.35
6	5	7	18				1								6.44
6	6	3	19				1								7.21
6	7	8	12				1								7.59
6	8	10	17				1								7.42
6	9	9	16				1								8.2
6	10	4	20				0								7.37

## Sheet: EXP 2 T
				Tested horses								Tested horses
				Number of positive outcomes								Time of positive outcomes
Session	Trial	Horse picture	Other picture	H1	H2	H3	H4	H5	H6	H7	H8	H1	H2	H3	H4	H5	H6	H7	H8
1	1	5	13	0	0	0	0	0	0	0	1	8.22	6.05	6.43	6.39	4.78	4.83	6.67	4.22
1	2	5	13	0	0	0	0	0	0	0	0	8.37	7.43	6.87	7	5.19	5.09	6.18	4.76
1	3	5	13	0	1	0	0	0	0	0	0	8.12	7.36	6.32	7.14	4.76	4.68	7.04	3.98
1	4	5	13	0	0	1	0	0	1	1	0	9.56	5.87	6.89	6.39	4.49	4.9	5.59	4.76
1	5	5	13	1	1	0	1	1	0	1	0	7.96	7.56	7.03	6.88	5.01	4.87	6.09	4.63
1	6	5	13	0	0	0	0	0	0	0	1	7.88	6.19	7.21	6.22	4.66	5.02	5.97	4.38
1	7	5	13	0	0	0	1	0	0	1	1	8.34	7.22	5.04	6.9	5.32	4.65	7.48	4.19
1	8	5	13	0	1	1	0	0	1	1	0	8.63	8.44	7.29	6.09	4.87	4.21	7.09	4.69
1	9	5	13	1	1	1	0	0	0	0	1	8.27	7.32	5.46	7.23	4.29	4.89	6.58	4.23
1	10	5	13	1	0	0	1	1	0	1	0	8.58	6.28	7.21	7.24	5.71	4.75	7.02	4.32
2	1	5	13	1	0	0	0	1	1	1	1	9.34	6.76	7.19	5.98	4.67	4.87	5.96	4.76
2	2	5	13	1	0	0	0	1	1	0	1	8.19	6.32	7.35	7.87	3.98	5.12	5.87	4.29
2	3	5	13	0	1	0	1	0	0	1	0	8.44	5.19	7	5.34	4.75	5.34	7.32	4.37
2	4	5	13	0	0	1	0	1	1	1	1	9.45	6.38	7.32	6.9	3.79	3.98	7.41	4.23
2	5	5	13	1	1	0	1	0	0	1	1	9.32	6.13	7.44	6.49	5.22	4.78	8.01	4.67
2	6	5	13	1	0	0	1	1	1	1	0	9.48	5.9	5.88	6.21	4.78	4.12	6.37	4.19
2	7	5	13	1	0	0	0	0	0	1	1	8.67	6.37	7.32	7.33	4.98	4.39	8.45	3.96
2	8	5	13	0	1	0	1	1	0	1	0	8.43	5.79	7.44	7.47	4.27	5.04	9.23	3.93
2	9	5	13	0	0	1	1	0	0	1	1	8.9	5.86	7.84	9.01	4.19	4.39	7.21	4.17
2	10	5	13	1	0	0	0	1	1	0	1	8.45	7.12	7.03	7.76	5.37	5	7.36	4.37
3	1	5	13	0	1	1	0	0	0	1	0	8.57	6.49	7.66	7.32	4.77	4.78	8.11	4.48
3	2	5	13	1	0	0	1	0	1	0	0	9.04	7.32	6.54	7.29	5.02	4.91	6.32	4.65
3	3	5	13	1	0	0	1	0	1	1	1	9.05	7.48	6.9	7.32	4.76	4.13	7.61	3.97
3	4	5	13	1	1	1	0	1	1	1	1	8.09	6.54	5.94	7.45	3.98	3.99	7.37	4.29
3	5	5	13	0	0	1	0	0	0	0	1	9.76	6.32	7.18	6.71	3.47	5.12	8.19	3.58
3	6	5	13	1	1	1	0	0	0	1	1	9.32	5.97	5.88	7.21	5.12	4.77	7.33	4.37
3	7	5	13	1	0	0	1	1	1	1	1	8.69	6.27	6.44	8.34	5.29	3.9	7.1	4.76
3	8	5	13	0	0	0	1	0	1	1	1	8.54	7.12	7.04	9.04	4.77	4.12	6.55	4.37
3	9	5	13	1	0	1	0	1	1	1	1	8.23	5.9	6.32	7.35	4.29	4.77	6.72	3.75
3	10	5	13	1	0	1	1	1	1	1	0	8.9	7.34	7.45	6.88	5.74	4.53	5.12	4.13
4	1	5	13	1	0	1	1	1	1		1	8.99	8.02	7.48	8.32	4.63	4.62		4.67
4	2	5	13	1	1	1	0	0	1		0	9.57	7.66	8.01	8.44	4.9	5.01		3.21
4	3	5	13	1	0	1	1	1	1		1	8.53	7.34	5.87	8.31	3.97	4.79		4.11
4	4	5	13	0	0	1	0	1	0		1	8.29	7.29	5.84	7.35	3.5	4.39		4.32
4	5	5	13	0	1	1	0	1	1		1	8.54	7.48	6.32	7.04	4.12	5		3.67
4	6	5	13	1	1	1	1	1	1		1	9.56	7.12	7.98	6.32	4.38	4.35		3.91
4	7	5	13	0	0	1	0	0	0		1	9.53	8.35	7.36	8.01	4.87	4.67		4.57
4	8	5	13	1	1	1	0	1	1		1	9.45	8.67	7.19	5.67	5.12	4.09		4.28
4	9	5	13	0	1	0	1	1	1		1	9.39	7.32	7.33	6.83	4.78	4.65		4.77
4	10	5	13	1	1	1	1	1	1		1	10.9	6.9	7.04	7.12	4.24	4.67		3.9
5	1	5	13	1	0	1	0	1	1		1	8.54	8.32	7.13	7.09	4.27	4.23		4.66
5	2	5	13	1	1	1	0	1	1		1	8.34	7.34	6.44	8.33	4.76	4.39		3.88
5	3	5	13	1	1	0	1	1	1		1	8.44	8.21	7.39	7.45	4.9	4.98		5.12
5	4	5	13	0	1	1	0	1	1		1	9.37	7.9	7.48	8.09	3.79	4.87		4.25
5	5	5	13	1	1	1	1	1	1		1	7.98	8.27	6.77	7.84	4.62	5.32		4.33
5	6	5	13	0	1	1	1	1	1		1	8.45	9.03	7.4	6.39	5.04	5.76		4.57
5	7	5	13	1	1	1	0	1	1		1	8.66	7.85	7.39	7.21	4.65	4.8		4.08
5	8	5	13	1	1	0	1	0	0		1	8.76	7.33	8.97	7.33	4.24	5.13		3.86
5	9	5	13	1	1	1	1	1	1		1	8.32	6.84	7.36	7.57	4.96	5.78		4.61
5	10	5	13	1	0	1	0	0	1		1	8.54	8.32	6.79	7.19	4.12	3.98		4.45
6	1	5	13	1	1		0					8.09	7.12		5.96
6	2	5	13	1	1		1					7.86	8.36		7.32
6	3	5	13	1	0		0					8.32	8.44		7.49
6	4	5	13	1	1		1					8.13	8.19		7.23
6	5	5	13	1	1		1					9.54	7.37		7.37
6	6	5	13	0	1		1					9.07	6.84		8.12
6	7	5	13	1	1		0					9.17	7.37		7.16
6	8	5	13	1	1		1					7.65	8.02		5.69
6	9	5	13	1	1		0					7.82	7.54		7.3
6	10	5	13	0	1		0					8.47	7.32		6.77
7	1	5	13				1								7.19
7	2	5	13				1								7.56
7	3	5	13				1								7.12
7	4	5	13				1								8.07
7	5	5	13				1								7.33
7	6	5	13				1								7.19
7	7	5	13				1								7.45
7	8	5	13				1								7.14
7	9	5	13				1								7.23
7	10	5	13				1								8.95
8	1	5	13				0								6.44
8	2	5	13				1								7.56
8	3	5	13				1								7.22
8	4	5	13				1								6.8
8	5	5	13				0								7.34
8	6	5	13				1								7.9
8	7	5	13				1								7.32
8	8	5	13				1								6.77
8	9	5	13				1								6.22
8	10	5	13				1								6.48

## Sheet: EXP 2 GEN
				Tested horses								Tested horses
				Number of positive outcomes								Time of positive outcomes
Session	Trial	Horse picture	Other picture	H1	H2	H3	H4	H5	H6	H7	H8	H1	H2	H3	H4	H5	H6	H7	H8
1	1	3	14	0	1	1	0	1	1	0	1	10.16	7.08	6.39	6.07	5.92	4.36	6.28	4.88
1	2	8	16	1	0	1	0	0	0	1	0	8.67	6.69	5.44	6.02	4.77	4.71	6.33	5.52
1	3	5	12	0	1	1	0	0	1	0	1	8.44	6.68	6.87	6.22	4.76	4.55	5.97	5.02
1	4	7	13	0	0	1	0	1	1	1	1	9.52	5.62	7.18	5.50	6.12	4.39	4.19	4.56
1	5	4	15	1	0	1	1	1	1	1	1	8.34	8.32	6.56	7.67	5.18	4.21	4.26	4.12
1	6	9	17	1	0	1	1	1	1	1	0	8.67	7.66	7.78	5.22	4.78	4.76	4.77	4.73
1	7	2	18	1	0	0	1	0	1	1	0	9.21	7.00	5.52	6.66	5.04	5.03	4.28	3.75
1	8	10	11	1	1	0	0	1	1	1	1	9.82	7.12	7.09	5.41	4.49	3.96	4.39	3.90
1	9	1	19	1	1	1	0	0	1	1	1	9.02	8.24	7.55	5.98	5.38	4.18	4.78	4.44
1	10	6	20	0	1	1	1	0	1	1	1	7.94	6.36	8	8.28	4.75	4.22	4.27	4.78
2	1	6	20	0	1	1	0	0	1	1	1	8.63	6.38	5.76	5.62	4.19	4.66	4.34	4.35
2	2	2	11	1	1	1	0	1	1	1	1	10.61	5.93	5.89	5.47	4.38	4.32	4.18	3.87
2	3	9	16	1	1	1	1	1	1	0	0	8.15	7.60	6.32	6.65	4.77	4.77	5.08	3.9
2	4	3	14	1	1	1	0	1	1	1	1	8.28	7.14	6.54	6.92	4.39	4.35	4.36	4.13
2	5	8	13	1	0	0	1	1	0	1	1	9.41	7.56	7.11	5.19	5.29	4.65	4.89	4.27
2	6	4	18	1	0	1	1	1	1	1	1	9.02	6.90	6.19	5.85	4.73	4.22	5.66	4.71
2	7	10	12	0	1	1	1	1	1	1	1	9.63	7.10	7.32	5.21	4.2	4.37	8.01	3.95
2	8	1	15	1	1	1	1	1	1	1	1	8.40	6.20	6.27	4.87	5.05	4.28	4.19	4.72
2	9	7	19	0	0	1	1	1	1	0	1	8.22	7.05	6.29	6.48	4.35	4.77	4.74	4.91
2	10	5	17	0	1	1	0	1	1	1	1	9.21	5.67	6.37	7.34	4.72	4.65	4.71	4.78
3	1	1	18	0	0		1	1			1	8.11	7.12		6.27	3.98			4.68
3	2	2	17	0	1		1	1			1	9.47	8.02		6.76	5			3.94
3	3	3	15	1	1		1	1			1	8.32	7.50		7.03	4.71			4.15
3	4	6	20	1	1		1	1			0	8.47	6.56		6	5.09			4.2
3	5	10	12	1	1		0	1			1	8.9	6.43		7.36	4.32			4.32
3	6	8	14	1	0		1	1			1	7.32	6.79		7.32	4.27			5.06
3	7	4	16	1	0		1	1			1	7.13	8.02		8.03	4.32			3.98
3	8	5	13	1	0		1	1			1	8.77	6.82		5.32	4.76			3.6
3	9	7	11	1	1		1	0			1	8.34	6.74		5.38	4.65			7.84
3	10	9	19	1	1		1	1			1	10.07	8.15		6.31	4.9			3.19
4	1	1	16	1	1		0					9.57	6.76		7.24
4	2	6	12	1	0		1					8.33	6.90		6.86
4	3	9	14	1	1		1					9.45	6.42		6.22
4	4	3	18	0	1		1					7.97	7.11		7.37
4	5	2	15	1	0		1					8.33	8.32		6.48
4	6	10	17	1	1		1					9.38	6.27		5.99
4	7	8	11	1	1		0					9.29	7.23		8.02
4	8	4	19	1	1		1					9.62	5.99		7.47
4	9	7	20	1	0		1					7.88	6.36		7.19
4	10	5	13	1	0		1					8.35	6.78		7.26
5	1	8	16		1								6.88
5	2	1	17		1								7.36
5	3	4	14		0								5.28
5	4	2	13		1								7.76
5	5	9	20		1								7.25
5	6	7	15		0								5.44
5	7	3	19		0								5.21
5	8	10	11		1								6.32
5	9	6	12		1								7.32
5	10	5	18		1								7.80
6	1	3	15		1								6.43
6	2	2	16		1								5.9
6	3	1	20		1								7.35
6	4	5	11		1								7.33
6	5	10	18		1								8.09
6	6	8	19		1								7.19
6	7	4	12		1								8.47
6	8	6	13		1								7.08
6	9	9	14		1								8.95
6	10	7	17		1								7.33
7	1	2	13		1								6.98
7	2	3	14		1								8.37
7	3	10	18		1								9.75
7	4	8	15		1								8.37
7	5	9	11		1								6.87
7	6	6	12		0								8.19
7	7	7	17		0								8.24
7	8	4	16		1								8.36
7	9	5	19		1								9.52
7	10	1	20		1								8.9
